# Supplementary material for: Disparities in Cancer Incidence across Income Levels in South Korea
Source: Cancers (Basel). 2023 Dec 18;15(24):5898. doi: 10.3390/cancers15245898 (PMC10741676; doi:10.3390/cancers15245898)
Supplement: Supplementary file 1 [file cancers-15-05898-s001.zip]

Archive with 1 entries (1 files):
- cancers-2752066-supplementary.pdf
